# Supplementary material for: Pneumonia and Related Conditions in Critically Ill Patients—Insights from Basic and Experimental Studies
Source: Int J Mol Sci. 2022 Aug 31;23(17):9896. doi: 10.3390/ijms23179896 (PMC9456259; doi:10.3390/ijms23179896)
Supplement: Supplementary file 1 [file ijms-23-09896-s001.zip]

Archive with 2 entries (2 files):
- S.Tables S1-S4.xlsx
- Supplementary Figures.pdf
