# Supplementary material for: Pneumonia and Related Conditions in Critically Ill Patients—Insights from Basic and Experimental Studies
Source: Int J Mol Sci. 2022 Aug 31;23(17):9896. doi: 10.3390/ijms23179896 (PMC9456259; doi:10.3390/ijms23179896)
Supplement: Supplementary file 1 [file ijms-23-09896-s001.zip › S.Tables S1-S4.xlsx]

## Sheet: S.Table_S1
Top-15 conditions co-occurring with pneumonia in each category of ICD-10 (Chapters II-XIV). The natural logarithm of the O/E ratio has been converted back to the original scale. Abreviations: n_c1_c2, number of patients with pneumonia (n = 31783) and co-occurring concept; n_c2, number of patients in co-occurring concept; O/E, observed-to-expected frequency ratios; RF, relative frequency.
Co-occurrring_concept_name	concept_id	n_c1_c2	n_c2	O/E	RF
Chapter II Neoplasms
Ascites	200528	3447	12816	15.1514	26.8961
Cachexia	134765	1413	2932	27.1482	48.1924
Lymphadenopathy	315085	2034	10957	10.4574	18.5635
Primary malignant neoplasm of respiratory tract	4311499	850	3052	15.6891	27.8506
Neoplastic pleural effusion	254390	412	797	29.1207	51.6939
Monoclonal paraproteinemia	441532	757	2832	15.0579	26.7302
Secondary malignant neoplasm of lung	254591	663	2448	15.2568	27.0833
Malignant neoplasm of upper lobe, bronchus or lung	4151250	544	1708	17.9421	31.8501
Primary malignant neoplasm of unspecified site	436919	829	3802	12.283	21.8043
Secondary malignant neoplasm of bone	78097	744	3231	12.9718	23.0269
Malignant neoplasm of lower lobe, bronchus or lung	4094876	570	2021	15.8881	28.2039
Malignant tumor of lung	443388	810	3940	11.5811	20.5584
Acute myeloid leukemia, disease	140352	367	935	22.1114	39.2513
Leukemia	317510	267	562	26.7632	47.5089
Malignant lymphoma	432571	655	3135	11.7697	20.8931
Chapter III Diseases of the blood and blood-forming organs and certain disorders involving the immune mechanism
Leukocytosis	438398	3994	12266	18.3429	32.5616
Anemia	439777	7795	45468	9.65769	17.1439
Thrombocytopenic disorder	432870	3279	12206	15.1332	26.8638
Cachexia	134765	1413	2932	27.1482	48.1924
Dysphagia	31317	3484	18339	10.702	18.9978
Anemia of chronic disease	437247	1444	3579	22.7284	40.3465
Anemia of chronic renal failure	443961	1700	4896	19.5601	34.7222
Pancytopenia	432881	1148	2436	26.5477	47.1264
Blood coagulation disorder	432585	1426	4785	16.788	29.8015
Iron deficiency anemia	436659	2628	16363	9.04743	16.0606
Blood coagulation disorder, categorized by value of screening test	440846	929	2342	22.3456	39.667
Anemia in chronic kidney disease	45768812	1256	4164	16.9919	30.1633
Gammopathy	4007453	760	1598	26.7916	47.5594
Acquired thrombocytopenia	440372	902	2231	22.7756	40.4303
Acute posthemorrhagic anemia	434894	2054	10646	10.8687	19.2936
Chapter IV Endocrine, nutritional and metabolic diseases
Severe protein-calorie malnutrition	4233565	4816	12054	22.507	39.9535
Acidosis	435517	4321	11028	22.0724	39.1821
Hypo-osmolality and or hyponatremia	435515	3885	11446	19.1205	33.942
Hyperkalemia	434610	3803	11582	18.4972	32.8354
Cardiomegaly	314658	5429	25922	11.7982	20.9436
Hyperosmolality and or hypernatremia	441829	2032	4021	28.4677	50.5347
Heart failure	316139	4753	21154	12.6572	22.4686
Dehydration	435796	4380	19195	12.8543	22.8184
Delirium	373995	1859	4246	24.6639	43.7824
Hypovolemia	436375	2359	6969	19.0687	33.8499
Malnutrition of moderate degree	436078	1617	3609	25.2398	44.8047
Cachexia	134765	1413	2932	27.1482	48.1924
Type 2 diabetes mellitus	201826	6735	56510	6.7139	11.9182
Hypokalemia	437833	2407	8696	15.5926	27.6794
Adult failure to thrive syndrome	438567	1592	4276	20.9734	37.2311
Chapter V Mental and behavioural disorders
Cough	254761	13069	94453	7.79452	13.8365
Tachycardia	444070	4913	25641	10.7938	19.1607
Delirium	373995	1859	4246	24.6639	43.7824
Cachexia	134765	1413	2932	27.1482	48.1924
Dysphagia	31317	3484	18339	10.702	18.9978
Dementia	4182210	2698	11951	12.7175	22.5755
Constipation	75860	5850	51214	6.43472	11.4227
Seizure	377091	3425	21330	9.0455	16.0572
Flatulence, eructation and gas pain	201418	2219	10513	11.8903	21.1072
Diarrhea	196523	4182	36812	6.39967	11.3604
Depressive disorder	440383	3822	34387	6.26122	11.1147
Single major depressive episode	432284	3849	41960	5.16744	9.17302
Abdominal distension, gaseous	4152351	1742	11107	8.83515	15.6838
Retention of urine	192450	2439	21431	6.41109	11.3807
Insomnia	436962	2263	18857	6.76043	12.0008
Chapter VI Diseases of the nervous system
Disorder of brain	372887	4116	19787	11.7181	20.8015
Seizure	377091	3425	21330	9.0455	16.0572
Metabolic encephalopathy	372892	749	1494	28.2419	50.1339
Toxic encephalopathy	373764	616	1260	27.5406	48.8889
Cerebral ischemia	374384	1563	7361	11.9615	21.2335
Anoxic encephalopathy	377845	579	1150	28.3624	50.3478
Critical illness myopathy	40483286	397	567	39.443	70.0176
Epilepsy	380378	2153	15624	7.76273	13.7801
Insomnia	436962	2263	18857	6.76043	12.0008
Cerebral edema	376690	822	3247	14.2611	25.3157
Diabetic polyneuropathy	376112	827	3310	14.0747	24.9849
Hemiplegia as late effect of cerebrovascular disease	40481762	526	1672	17.722	31.4593
Obstructive sleep apnea syndrome	442588	2268	23758	5.37769	9.54626
Grand mal status	373748	315	717	24.7488	43.9331
Paralytic syndrome on one side of the body as late effect of cerebrovascular accident	43530742	559	2407	13.0827	23.2239
Chapter IX Diseases of the circulatory system
Congestive heart failure	319835	8378	33746	13.9856	24.8266
Low blood pressure	317002	3967	12551	17.8052	31.607
Chest pain	77670	14555	152005	5.39407	9.57534
Atrial fibrillation	313217	7823	49452	8.91153	15.8194
Cardiomegaly	314658	5429	25922	11.7982	20.9436
Hypertensive renal disease with renal failure	439697	3945	14568	15.2549	27.0799
Heart failure	316139	4753	21154	12.6572	22.4686
Ascites	200528	3447	12816	15.1514	26.8961
Chronic pulmonary heart disease	315831	3030	10176	16.7737	29.7759
Tachycardia	444070	4913	25641	10.7938	19.1607
Acute on chronic systolic heart failure	40480602	2388	6693	20.0991	35.6791
Essential hypertension	320128	16557	233790	3.9895	7.082
Acute pulmonary edema	261600	1603	3508	25.7417	45.6956
Chronic systolic heart failure	40479192	3259	14029	13.0864	23.2305
Conduction disorder of the heart	316999	4541	26043	9.82252	17.4365
Chapter X Diseases of the respiratory system
Pleural effusion	254061	13970	3.00361	20.1581	35.7838
Atelectasis	261880	14640	2.67621	14.5299	25.7928
Acute respiratory failure	319049	4385	3.5061	33.3181	59.1449
Disorder of lung	257907	9264	2.79641	16.3857	29.0873
Bacterial pneumonia	257315	3018	3.78365	43.9764	78.0652
Pulmonary congestion and hypostasis	438791	3801	3.18624	24.1973	42.954
Pneumonitis due to inhalation of food or vomitus	252663	2586	3.52255	33.8705	60.1256
Cough	254761	13069	2.05342	7.79452	13.8365
Respiratory failure	4256228	3049	3.27907	26.5511	47.1325
Acute hypoxemic respiratory failure	46271075	2182	3.56019	35.1698	62.432
Chronic pulmonary edema	4188331	3764	3.03771	20.8575	37.0254
Chronic obstructive lung disease	255573	4835	2.44469	11.5269	20.4621
Acute-on-chronic respiratory failure	312940	1118	3.71234	40.9495	72.6918
Acute exacerbation of chronic obstructive airways disease	257004	1864	3.22825	25.2354	44.7969
Acute pulmonary edema	261600	1603	3.24811	25.7417	45.6956
Chapter XI Diseases of the digestive system
Constipation	75860	5850	51214	6.43472	11.4227
Gastrointestinal hemorrhage	192671	2296	9637	13.4212	23.8248
Gastroesophageal reflux disease	318800	4874	41437	6.62613	11.7624
Large liver	197676	2309	12363	10.5211	18.6767
Metabolic encephalopathy	372892	749	1494	28.2419	50.1339
Diarrhea	196523	4182	36812	6.39967	11.3604
Disorder of gallbladder	192353	1610	7087	12.7975	22.7177
Gastroesophageal reflux disease without esophagitis	4144111	5022	57463	4.92324	8.73954
Disease of liver	194984	2421	16056	8.49415	15.0785
Paralytic ileus	192357	785	2376	18.6117	33.0387
Cholelithiasis without obstruction	444367	1594	9277	9.67928	17.1823
Acute and subacute liver necrosis	201065	513	1131	25.5516	45.3581
Diverticular disease of colon	81611	2257	18567	6.84782	12.156
Disorder of intestine	201618	2366	21141	6.30452	11.1915
Chronic nonalcoholic liver disease	201613	1338	8733	8.63088	15.3212
Chapter XII Diseases of the skin and subcutaneous tissue
Pressure ulcer stage 2	137945	952	1631	32.8811	58.3691
Pressure ulcer of lower back	44783163	846	1577	30.2205	53.6462
Pressure ulcer of sacral region	4025938	685	1407	27.4258	48.6851
Pressure ulcer stage 4	137345	374	669	31.4926	55.9043
Pressure ulcer stage 3	135340	397	763	29.3109	52.0315
Pressure ulcer	135333	512	1270	22.7106	40.315
Ulcer of foot	74719	611	1897	18.1441	32.2088
Pressure ulcer stage 1	132393	361	716	28.4025	50.419
Pressure ulcer of buttock	200485	317	734	24.3291	43.188
Cellulitis	435613	1013	6961	8.19786	14.5525
Pressure ulcer of heel	135893	271	599	25.4862	45.2421
Abscess	444202	946	6402	8.32412	14.7766
Eruption	140214	2702	38517	3.95181	7.01508
Chronic ulcer of skin	134441	552	2454	12.6715	22.4939
Cellulitis and abscess of lower leg	4066371	732	4168	9.89341	17.5624
Chapter XIII Diseases of the musculoskeletal system and connective tissue
Swelling of limb	133299	4219	28313	8.39433	14.9013
Disorder of soft tissue	376208	3514	28616	6.9176	12.2798
Osteoporosis	80502	2770	24395	6.39649	11.3548
Pain in limb	138525	4110	54068	4.28217	7.60154
Gout	440674	1601	11145	8.09234	14.3652
Osteoarthritis	80180	2459	25845	5.35975	9.51441
Arthropathy	73553	2048	21851	5.27985	9.37257
Muscle weakness	79908	1239	9911	7.04233	12.5013
Vitamin D deficiency	436070	2732	39093	3.93681	6.98846
Osteomyelitis	141663	511	2183	13.1865	23.4082
Weakness of face muscles	434657	638	3304	10.8779	19.3099
Low back pain	194133	3576	66872	3.01242	5.34753
Arthralgia of the pelvic region and thigh	79106	1337	13835	5.44396	9.6639
Disorder of bone and articular cartilage	77646	1398	15541	5.06747	8.99556
Acquired deformity of trunk	4319325	705	4741	8.37688	14.8703
Chapter XIV Diseases of the genitourinary system
Acute renal failure syndrome	197320	9543	27077	19.854	35.2439
Acute tubular necrosis	444044	2924	5941	27.7256	49.2173
Chronic kidney disease	46271022	5519	23394	13.2898	23.5915
Delirium	373995	1859	4246	24.6639	43.7824
Urinary tract infectious disease	81902	6808	57066	6.72055	11.93
Chronic kidney disease stage 3	443597	3133	14804	11.9219	21.1632
Anemia of chronic renal failure	443961	1700	4896	19.5601	34.7222
Chronic kidney disease due to hypertension	44782429	1990	7773	14.4221	25.6014
Renal failure syndrome	192359	1427	4470	17.9837	31.9239
Disorder of kidney and/or ureter	40483287	2592	14089	10.3638	18.3973
End-stage renal disease	193782	2258	11740	10.8347	19.2334
Anemia in chronic kidney disease	45768812	1256	4164	16.9919	30.1633
Chronic kidney disease stage 4	443612	1516	6192	13.7921	24.4832
Chronic kidney disease due to type 2 diabetes mellitus	43531578	1297	4881	14.969	26.5724
Renal disorder due to type 2 diabetes mellitus	443731	1357	5423	14.0962	25.0231

## Sheet: S.Table_S2
Summary statistics of the results of ROC analysis of TREC and KREC levels for predicting the development, progression and outcome of pneumonia.
Statistical data	NP		ARDS		Sepsis/Septic_shock		Deceased
	TREC	KREC	TREC	KREC	TREC	KREC	TREC	KREC
Area under the ROC curve (AUC)	0.779	0.72	0.787	0.695	0.709	0.666	0.82	0.74
Standard Error	0.0303	0.033	0.0667	0.0776	0.0502	0.0548	0.0584	0.0704
95% Confidence interval	0.725 to 0.828	0.662 to 0.773	0.745 to 0.826	0.648 to 0.739	0.664 to 0.751	0.620 to 0.710	0.774 to 0.861	0.688 to 0.787
z statistic	9.212	6.66	4.308	2.516	4.16	3.033	5.49	3.408
Significance level p (Area=0.5)	<0.0001	<0.0001	<0.0001	0.0119	<0.0001	0.0024	<0.0001	0.0007
Youden index J	0.4971	0.3801	0.5485	0.4128	0.3339	0.2888	0.6238	0.4727
Associated criterion	≤162.5	≤271.53	≤133.08	≤129.53	≤101.09	≤290.79	≤79.57	≤116.55
Sensitivity	76.77	65.66	81.25	56.25	55.17	65.52	81.25	62.5
Specificity	72.94	72.35	73.6	85.03	78.22	63.37	81.13	84.77

## Sheet: S.Table_S3
The list of pathogen-specific pneumonia conditions considered in the study.
Concept_name	concept_id
Cytomegaloviral pneumonia	252949
Influenza with pneumonia, influenza virus identified	4112662
Non-tuberculous mycobacterial pneumonia	4174281
Parainfluenza virus pneumonia	439857
Pneumococcal pneumonia	258785
Pneumonia due to Escherichia coli	260430
Pneumonia due to Human metapneumovirus	40482061
Pneumonia due to Klebsiella pneumoniae	253790
Pneumonia due to Pseudomonas	252351
Pneumonia due to respiratory syncytial virus	436145
Pneumonia due to Staphylococcus aureus	40480033
Pneumonia due to methicillin resistant Staphylococcus aureus	46270027
Pneumonia due to methicillin susceptible Staphylococcus aureus	46274035

## Sheet: S.Table_S4
Primer and probe sequences of TREC, KREC, and albumin.
Target	Primer or Probe	Sequence (5’ > 3’)
TREC	Forward	CACATCCCTTTCAACCATGCT
	Reverse	TGCAGGTGCCTATGCATCA
	Probe	ACACCTCTGGTTTTTGTAAAGGTGCCCACT
KREC	Forward	TAAGCTTTCAGCGCCCATTA
	Reverse	CTCCAGGAGCCAGCTCTTAC
	Probe	CTGTCTCTTTCCCTTAGTGGCATTATTTG
ALB	Forward	TGAAACATACGTTCCCAAAGAGTTT
	Reverse	CTCTCCTTCTCAGAAAGTGTGCATAT
	Probe	TGAGATGCCTGCTGACTTGCCTTCA
